# Supplementary material for: Gene flow relates to evolutionary divergence among populations at the range margin
Source: PeerJ. 2020 Oct 22;8:e10036. doi: 10.7717/peerj.10036 (PMC7585721; doi:10.7717/peerj.10036)
Supplement: Supplemental Information 3 — Original data used in the analyses on population site, sex of individual, if population was isolated or continuous, wing length, femur length, genital length, if individual was reared in lab or caught in field, year when individual was measured and studied. [file peerj-08-10036-s003.csv]

site	sex	isolation	wing	femur	genitals	reared	year
ALA	female	isolated	7.63168639030719	12.7324110152005	7.3186470751089	laboratory	2010
ALA	female	isolated	5.57558639247927	11.3126899100081	6.03958327204783	laboratory	2010
ALA	female	isolated	7.83088175494944	12.971795410428	7.20715339090268	laboratory	2010
ALA	female	isolated	6.77735533080567	12.3250752115352	6.97402530107255	laboratory	2010
ALA	female	isolated	6.63226092746659	12.391902779638	7.07868846609314	laboratory	2010
ALA	female	isolated	6.77404081770991	12.720835182094	6.79636720756023	laboratory	2010
ALA	female	isolated	6.92576191332044	13.3017800147198	7.00666513114477	laboratory	2010
ALA	female	isolated	5.80234116628797	12.7722545640932	6.81874678295066	laboratory	2010
ALA	female	isolated	8.2822397484014	12.6541768424501	7.06716122428235	laboratory	2010
ALA	female	isolated	6.3743405596187	12.8355065474643	6.84843054283242	laboratory	2010
ALA	female	isolated	6.35375706963998	12.1179232531816	6.93544841304439	laboratory	2010
ALA	female	isolated	6.71299669372777	12.3680722689512	6.5354739698051	laboratory	2010
ALA	female	isolated	NA	12.3676183066911	6.06486969109807	laboratory	2010
ALA	female	isolated	NA	12.8575599776941	6.80973397571447	laboratory	2010
ALA	female	isolated	NA	12.8255090335628	6.87201907156841	laboratory	2010
ALA	female	isolated	NA	12.2735251961285	6.73633849654247	laboratory	2010
ALA	female	isolated	NA	NA	6.45949599659292	laboratory	2010
ALA	female	isolated	NA	12.7911725205315	7.41186282185525	laboratory	2010
ALA	female	isolated	NA	11.8115999089878	6.40674521500582	laboratory	2010
ALA	female	isolated	NA	12.6846839239297	6.80102324139537	laboratory	2010
KAA	female	continuous	6.08218427376218	11.5986196877042	6.00519196445876	laboratory	2010
KAA	female	continuous	6.66754038607941	11.5801985492478	6.23972890837415	laboratory	2010
KAA	female	continuous	5.66257121103126	12.0637038048022	6.59800406941372	laboratory	2010
KAA	female	continuous	7.37784100736794	11.626854371239	6.63147146039248	laboratory	2010
KAA	female	continuous	6.54621689298483	11.6417789473946	6.43032021131141	laboratory	2010
KAA	female	continuous	5.63973243070981	11.846240241106	5.91135416381052	laboratory	2010
KAA	female	continuous	5.88722808883774	10.7112392382954	5.59073238225548	laboratory	2010
KAA	female	continuous	NA	11.442380120412	5.99763880956498	laboratory	2010
KAA	female	continuous	7.54781756271308	11.6582031638671	NA	laboratory	2010
KAA	female	continuous	6.40168405655887	11.5884676092225	5.99260574791968	laboratory	2010
TAL	female	continuous	6.66279107356669	11.9825815352953	6.1803797496594	laboratory	2010
TAL	female	continuous	8.14317987091038	11.8041204013683	6.06596004355452	laboratory	2010
TAL	female	continuous	6.3825273058562	12.67096604999	6.4003710517438	laboratory	2010
TAL	female	continuous	6.43807197381328	11.6494218234211	6.35728529248138	laboratory	2010
TAL	female	continuous	6.87601275813243	12.2908287775886	6.25093603630688	laboratory	2010
TAL	female	continuous	6.74504595240092	12.0348883787927	6.18104850733272	laboratory	2010
TAL	female	continuous	6.52139720382067	12.1140682320185	6.26561497061542	laboratory	2010
TAL	female	continuous	5.8592356668767	11.9556451038829	6.049612590902	laboratory	2010
TAL	female	continuous	7.46248933533576	12.3485619263945	6.38899475035001	laboratory	2010
TAL	female	continuous	6.13171733856022	12.5182079264566	6.0767847888501	laboratory	2010
TAL	female	continuous	6.86249400801196	12.5671456381312	6.57280872762931	laboratory	2010
TAL	female	continuous	6.98160261329732	12.2625583138267	6.66188113448446	laboratory	2010
TAL	female	continuous	7.94913831808203	12.2454482551681	6.60004497636191	laboratory	2010
TAL	female	continuous	8.06344839383251	12.4188637322422	6.68410290914196	laboratory	2010
TAL	female	continuous	7.86170464975631	11.9221316722304	5.93018591445496	laboratory	2010
TAL	female	continuous	6.94430702086249	10.5301357792765	6.31808844588298	laboratory	2010
TAL	female	continuous	7.06071526121823	12.1552274404883	6.27880599636587	laboratory	2010
VAS	female	isolated	6.32593417686273	13.2044626698704	6.7923216207715	laboratory	2010
VAS	female	isolated	6.91430352964057	12.1960218075404	7.1564003535297	laboratory	2010
VAS	female	isolated	6.62055471467459	13.21235389853	7.0383706367312	laboratory	2010
VAS	female	isolated	6.73678333999246	12.4286146665668	6.75987486052812	laboratory	2010
VAS	female	isolated	6.86928178050661	12.5621233479854	6.19334076004219	laboratory	2010
VAS	female	isolated	6.91951740586004	NA	7.35165442740612	laboratory	2010
VAS	female	isolated	7.32781424573522	12.9744956472304	6.6317	laboratory	2010
VAS	female	isolated	5.9465604722394	11.9722630663547	7.2864829719145	laboratory	2010
VAS	female	isolated	6.93544841304439	12.8495822130527	6.85513677179384	laboratory	2010
VAS	female	isolated	5.94530917698987	12.3445305945589	6.80163097572928	laboratory	2010
VAS	female	isolated	7.19747362898955	13.2001969398187	7.17306821729725	laboratory	2010
VAS	female	isolated	6.51525152392446	13.3714648655261	7.17152661293256	laboratory	2010
VAS	female	isolated	8.30578111919644	12.9136317595013	7.05748956074325	laboratory	2010
VAS	female	isolated	8.29164639863519	12.5569234914449	7.05557609412584	laboratory	2010
VAS	female	isolated	7.19127944110087	12.5373691059967	6.71618234564846	laboratory	2010
VAS	female	isolated	7.94383408688777	12.4006138819818	7.01701065981804	laboratory	2010
VAS	female	isolated	8.15605909738276	12.957068298809	6.8828372434629	laboratory	2010
VAS	female	isolated	7.41157203297654	11.7738506041991	6.72560733391417	laboratory	2010
VAS	female	isolated	9.17298751770654	12.6380658017752	7.17427341547561	laboratory	2010
VAS	female	isolated	8.5842006034342	13.375833061533	7.01399110706593	laboratory	2010
ALA	female	isolated	5.91764389347653	NA	6.66919332453334	laboratory	2010
ALA	female	isolated	6.79827256440929	12.7169570751025	6.70504905947749	laboratory	2010
ALA	female	isolated	5.4837566722093	12.3691305211805	6.58104168426245	laboratory	2010
ALA	female	isolated	5.77637663678538	NA	NA	laboratory	2010
KAA	female	continuous	5.93942571803032	11.5849032115076	5.98725204580532	laboratory	2010
KAA	female	continuous	4.88955247236391	11.1350772000018	6.00925732016861	laboratory	2010
KAA	female	continuous	5.74574056932612	11.599617480762	6.00601213784987	laboratory	2010
KAA	female	continuous	6.17855701762151	12.4530153015244	6.32135868385903	laboratory	2010
TAL	female	continuous	5.47614476160008	11.5366088782623	NA	laboratory	2010
TAL	female	continuous	7.18951059321843	NA	5.69099231066077	laboratory	2010
TAL	female	continuous	6.35936012189906	11.0219562410672	5.74499715665726	laboratory	2010
TAL	female	continuous	NA	12.5084497296827	6.23175806494444	laboratory	2010
VAS	female	isolated	6.90474700260625	12.7457411695044	6.80417780484902	laboratory	2010
VAS	female	isolated	6.02564565918043	12.6854225128689	7.44202271966433	laboratory	2010
ALA	male	isolated	9.25129854939294	11.2905385380858	2.91427234728309	laboratory	2010
ALA	male	isolated	10.4382325879432	11.5317590613922	2.86184880158483	laboratory	2010
ALA	male	isolated	10.1481816065737	11.9576732021744	3.0591549116396	laboratory	2010
ALA	male	isolated	10.1849658148665	11.6633784252248	2.67359857281285	laboratory	2010
ALA	male	isolated	NA	11.1249541599056	2.91235648863998	laboratory	2010
ALA	male	isolated	10.2324324170746	12.046803108709	3.02098600767071	laboratory	2010
ALA	male	isolated	8.54411933495782	10.3607208137272	2.76550002314403	laboratory	2010
ALA	male	isolated	9.18533666666606	10.390386750261	2.94909609127231	laboratory	2010
ALA	male	isolated	8.14818232982056	10.3221604448875	2.86223645992106	laboratory	2010
ALA	male	isolated	9.96087491990538	11.6168692925418	2.936078520888	laboratory	2010
KAA	male	continuous	9.27619228994311	11.3208014226026	2.91859918799549	laboratory	2010
KAA	male	continuous	9.49981684086593	NA	2.60013421325267	laboratory	2010
KAA	male	continuous	8.40504818368104	10.5529334812648	2.71594595240746	laboratory	2010
KAA	male	continuous	9.9668935310858	NA	2.73982326476656	laboratory	2010
TAL	male	continuous	9.74217781402085	11.2066998340279	2.49207234070695	laboratory	2010
TAL	male	continuous	8.87301444718761	11.1959155025393	2.78362339476756	laboratory	2010
TAL	male	continuous	9.25646871436403	10.3076844198879	2.53321689349308	laboratory	2010
TAL	male	continuous	9.66217684065035	NA	NA	laboratory	2010
TAL	male	continuous	10.6145610413243	11.6860610391184	2.69623288515712	laboratory	2010
TAL	male	continuous	8.8512485774607	11.0336442647024	2.98900106195098	laboratory	2010
TAL	male	continuous	9.15097114245259	10.7850763381628	2.65352947744046	laboratory	2010
TAL	male	continuous	8.09246594864631	10.6729609312505	2.58910231011016	laboratory	2010
TAL	male	continuous	10.5568985222934	11.2251171263377	2.69251245341477	laboratory	2010
TAL	male	continuous	7.77392816856446	10.2653318202579	2.48431709857241	laboratory	2010
TAL	male	continuous	10.1802604416587	10.9255747235557	2.83133662713741	laboratory	2010
VAS	male	isolated	8.90925263083273	10.9735040474773	2.84243462452	laboratory	2010
VAS	male	isolated	8.85776062218888	11.2522533992085	2.94202313677597	laboratory	2010
VAS	male	isolated	8.55331813274825	11.5988305380327	3.06250643345755	laboratory	2010
VAS	male	isolated	8.81415060059675	11.1746608521243	3.20475752951982	laboratory	2010
VAS	male	isolated	10.3194237460238	11.8071897897002	NA	laboratory	2010
VAS	male	isolated	8.30949806546701	NA	2.87396237498947	laboratory	2010
VAS	male	isolated	9.4157162303247	11.737928550217	2.97379388162018	laboratory	2010
VAS	male	isolated	9.40188888468695	11.8594308278264	2.93381071661057	laboratory	2010
VAS	male	isolated	9.15655909717182	12.0168006532521	3.05706966987691	laboratory	2010
VAS	male	isolated	9.99532992251882	12.1047240976406	2.79628899886198	laboratory	2010
VAS	male	isolated	9.75088578130213	12.06805728939	3.19579323254224	laboratory	2010
ALA	male	isolated	9.28701757993383	11.1535355529088	2.79958883314016	laboratory	2010
ALA	male	isolated	9.73776431425612	12.1148984729547	2.98625431518301	laboratory	2010
ALA	male	isolated	9.86272624075109	11.7828315459401	2.93899926405121	laboratory	2010
ALA	male	isolated	8.14977587483239	11.1954232407712	2.88283354534054	laboratory	2010
ALA	male	isolated	9.67736221136731	12.189580744636	2.98003792195614	laboratory	2010
ALA	male	isolated	7.82862494247872	10.5266122280627	2.66822830995858	laboratory	2010
ALA	male	isolated	9.1159848793205	11.4526316211603	2.98850526922665	laboratory	2010
ALA	male	isolated	9.01522525564392	11.0983911739495	2.96578688081604	laboratory	2010
KAA	male	continuous	8.92487387025722	9.8728700609296	2.6175942007882	laboratory	2010
KAA	male	continuous	9.10377205448379	10.3272948035776	2.77231182409194	laboratory	2010
KAA	male	continuous	NA	10.028378612717	2.41485786331204	laboratory	2010
KAA	male	continuous	9.0159740932414	10.7849070672862	2.95341245511019	laboratory	2010
KAA	male	continuous	9.20640624402378	10.0322007640398	2.65891636762046	laboratory	2010
KAA	male	continuous	7.48853672288519	9.9953850601165	2.6539890824945	laboratory	2010
KAA	male	continuous	8.75895818576616	9.95627121868423	2.21533825859619	laboratory	2010
KAA	male	continuous	8.97400437095949	10.7252251864471	2.90904047582704	laboratory	2010
KAA	male	continuous	9.41996980886882	10.5739556879155	2.6374058111144	laboratory	2010
KAA	male	continuous	9.072917509269	NA	2.78613395630935	laboratory	2010
KAA	male	continuous	9.29624084509432	10.9842746893002	2.78268253893613	laboratory	2010
KAA	male	continuous	9.27357777990782	NA	2.72527375001118	laboratory	2010
KAA	male	continuous	8.75464312065318	10.5912845892271	2.59451680665206	laboratory	2010
KAA	male	continuous	8.20281907639075	11.0794150405155	2.41059279275866	laboratory	2010
KAA	male	continuous	NA	10.8750653000338	2.86976625964555	laboratory	2010
TAL	male	continuous	9.82778883371026	11.0747071374371	2.52237054623225	laboratory	2010
TAL	male	continuous	9.77756205298642	11.3052276624578	2.60694662872104	laboratory	2010
TAL	male	continuous	9.89421621403131	11.4541112675755	2.86830755847416	laboratory	2010
TAL	male	continuous	9.47327109397805	NA	2.6539890824945	laboratory	2010
TAL	male	continuous	9.49890308035618	10.9212010607808	2.83141030274667	laboratory	2010
TAL	male	continuous	10.6865844122432	10.6481527797079	2.83586234944505	laboratory	2010
TAL	male	continuous	9.85777271395522	NA	2.79845734870124	laboratory	2010
TAL	male	continuous	8.58210768809155	10.9101566262818	2.60932384440874	laboratory	2010
TAL	male	continuous	9.6211071015762	10.7117119476767	2.63778126462374	laboratory	2010
TAL	male	continuous	NA	NA	NA	laboratory	2010
TAL	male	continuous	8.89825422035132	11.79347055493	3.06118414384042	laboratory	2010
TAL	male	continuous	9.67651149226828	10.6537152402343	2.65004390765512	laboratory	2010
TAL	male	continuous	9.93208671931533	11.5586939560661	2.7964380151364	laboratory	2010
TAL	male	continuous	8.58277793025079	10.9692751013912	2.61056112023833	laboratory	2010
VAS	male	isolated	8.24089273804726	10.6618661124589	2.94567572977746	laboratory	2010
VAS	male	isolated	8.34112009085111	11.283021953803	2.92028514446792	laboratory	2010
VAS	male	isolated	8.43863493996511	11.1545855113491	2.89859007105179	laboratory	2010
VAS	male	isolated	9.47164201709503	11.2088019846012	2.90388818009578	laboratory	2010
VAS	male	isolated	9.8037090011893	11.6940372771768	2.87366149928971	laboratory	2010
VAS	male	isolated	8.24118113682742	11.0284264775171	3.09777972425413	laboratory	2010
VAS	male	isolated	9.78458763821961	10.9356366440185	3.02253363422146	laboratory	2010
VAS	male	isolated	9.84684029778081	11.6346136321753	2.94081603173337	laboratory	2010
VAS	male	isolated	8.81585038212424	9.99107996614981	2.80487199173153	laboratory	2010
VAS	male	isolated	9.6781737063353	12.1148615113834	3.01775490389793	laboratory	2010
VAS	male	isolated	10.0988184358369	10.8391930534519	2.90885101887326	laboratory	2010
VAS	male	isolated	8.53353834818828	10.6180391871569	2.84204410943954	laboratory	2010
VAS	male	isolated	8.96603634277712	11.4317156774475	2.89507045855537	laboratory	2010
VAS	male	isolated	8.68243477602913	11.055503415494	NA	laboratory	2010
VAS	male	isolated	9.13248211714647	11.0497442074466	2.86941515861682	laboratory	2010
VAS	male	isolated	9.47575053491807	10.8335732115494	2.76607073165167	laboratory	2010
ALA	male	isolated	7.5029245524662	12.0859172560464	2.87513545463514	field	2010
ALA	male	isolated	9.43265695761274	11.3738380035061	3.0440755050214	field	2010
ALA	male	isolated	8.76409651532889	11.2964494112088	2.91539331005296	field	2010
ALA	male	isolated	9.56611278053944	12.3848126752083	2.86984868892582	field	2010
ALA	male	isolated	9.67084999159846	12.7361951684952	NA	field	2010
ALA	male	isolated	8.23494278365066	11.6212597531421	2.93202889874809	field	2010
ALA	male	isolated	9.23017471232262	12.4447422231238	3.02288131907469	field	2010
ALA	male	isolated	8.87027721832864	12.837084390546	3.07984200199853	field	2010
ALA	male	isolated	9.6452785475589	11.4364241963999	2.93896092978616	field	2010
ALA	male	isolated	8.99591739012759	12.0046925974804	2.94576181051694	field	2010
ALA	female	isolated	7.5029245524662	12.9563106342045	6.89809899102644	field	2010
ALA	female	isolated	7.95978222063896	13.1890786918571	7.02115735829927	field	2010
ALA	female	isolated	6.42299885411791	13.5753699824351	7.08946335345631	field	2010
ALA	female	isolated	6.77149791405122	13.5547233675203	6.77135548321014	field	2010
ALA	female	isolated	6.85582512101935	13.4670767525844	7.45867113164269	field	2010
ALA	female	isolated	5.92229864579624	12.0488587447111	6.71268368985162	field	2010
ALA	female	isolated	7.95437115679172	13.8093892442787	7.05619607508181	field	2010
ALA	female	isolated	6.98197262956537	13.7383830431387	7.02834080704685	field	2010
ALA	female	isolated	7.59341593355718	13.0797255903937	6.93405764974593	field	2010
ALA	female	isolated	6.99796326440772	13.5782774349326	7.10674868135915	field	2010
ALA	female	isolated	7.36423785194368	13.5627104861086	NA	field	2010
ALA	female	isolated	7.40222274185261	14.6073987092158	NA	field	2010
ALA	female	isolated	6.96069196057404	12.3215869209287	NA	field	2010
ALA	female	isolated	7.47721290655817	14.4524952094785	NA	field	2010
KAA	male	continuous	9.15721738575644	12.1380909479209	2.72332359693857	field	2010
KAA	male	continuous	9.32090369545786	11.8852116556669	2.83943526363493	field	2010
KAA	male	continuous	9.17975872504283	10.6376408521815	2.91676047575153	field	2010
KAA	male	continuous	7.84357465572936	11.6191284673163	2.81109675140509	field	2010
KAA	male	continuous	8.42616801221053	10.6332459376241	2.72286188967649	field	2010
KAA	male	continuous	9.14608029376519	11.6742767728883	2.68268119379799	field	2010
KAA	male	continuous	10.1838328000807	11.8917104055724	2.72250839152781	field	2010
KAA	male	continuous	9.04574349072535	11.6584867993235	2.84481536732726	field	2010
KAA	male	continuous	8.12452994640305	11.2765817249732	2.70743054987117	field	2010
KAA	male	continuous	9.25679245149204	11.6344567213085	2.62740425162274	field	2010
KAA	female	continuous	5.71644084549119	11.5406000857841	6.47889302273158	field	2010
KAA	female	continuous	6.03432833130581	12.2626819073154	6.21113462501015	field	2010
TAL	male	continuous	9.46187258686144	11.6182746576245	2.69308243986006	field	2010
TAL	male	continuous	9.26827965158583	11.6415895864783	2.68328883283492	field	2010
TAL	male	continuous	9.4510471255835	11.531938278104	2.61607708324471	field	2010
TAL	male	continuous	9.51514910497991	11.5933650097804	2.88802123847106	field	2010
TAL	male	continuous	8.74350932120507	10.4884745668758	2.5100970688707	field	2010
TAL	male	continuous	9.0812241652764	11.2614209138989	2.78561594292289	field	2010
TAL	male	continuous	8.99800010280062	10.7760469783683	2.69119167889039	field	2010
TAL	male	continuous	9.35162882176148	11.603607794992	2.56381475659158	field	2010
TAL	male	continuous	8.49276587514339	10.6653482090366	2.53952400729795	field	2010
TAL	male	continuous	9.88335896140579	11.4523067951396	2.74009224334706	field	2010
TAL	male	continuous	9.47327109397805	11.386995027662	2.66875802723841	field	2010
TAL	male	continuous	8.54815384161984	11.3983057183952	2.74310298912817	field	2010
TAL	female	continuous	6.70856196587615	12.2385237949681	6.83289654904858	field	2010
TAL	female	continuous	6.42424825563272	12.5990199876816	6.42285405797143	field	2010
VAS	female	isolated	5.81148195385652	13.585092032445	7.21975966358992	field	2010
VAS	female	isolated	5.85820091495674	13.4735206631378	7.28551382196205	field	2010
VAS	female	isolated	6.28625693477446	12.5230140349678	6.93199085761082	field	2010
VAS	female	isolated	5.33093305622946	13.3091347596303	7.22073763891197	field	2010
VAS	female	isolated	6.60050944245973	13.2784747874144	6.97592163516764	field	2010
VAS	female	isolated	7.37077853757661	12.9955048420598	7.24863762716829	field	2010
VAS	female	isolated	5.45916686867145	12.5114702161656	7.41496655488074	field	2010
VAS	female	isolated	6.50682416006457	13.9230069352852	7.16730351317704	field	2010
VAS	male	isolated	8.31300421267787	11.1674487440059	2.81517369018323	field	2010
VAS	male	isolated	8.90194250374602	12.435538534378	3.04447396836508	field	2010
VAS	male	isolated	8.90170646842503	11.883263946408	2.95701962616357	field	2010
VAS	male	isolated	9.38900240973449	12.0748370332688	3.12212618535864	field	2010
VAS	male	isolated	9.91650293702372	12.6796755908817	3.23561466669382	field	2010
VAS	male	isolated	9.18584665232335	11.6577983804833	3.0112123309445	field	2010
VAS	male	isolated	8.55195283955659	11.3913410400181	2.75111962801355	field	2010
VAS	male	isolated	9.81236236285636	11.4655930823486	2.96008059836488	field	2010
VAS	male	isolated	8.46096153991968	11.1955063114626	2.84243462452	field	2010
VAS	male	isolated	9.58793712171706	11.6406871210423	2.9513474210943	field	2010
VAS	male	isolated	8.71206288602189	11.4413023821591	2.88520225287587	field	2010
VAS	male	isolated	8.49686935818128	11.7324602952663	3.03748249706891	field	2010
VAS	male	isolated	10.1725634330782	11.3169640169084	3.15386894464561	field	2010
VAS	male	isolated	8.82686561866669	11.1339140292172	2.92858299011655	field	2010
VAS	male	isolated	8.49463134044086	11.7453534318896	2.77175265851771	field	2010
VAS	male	isolated	9.47804035125405	11.2592184542267	2.6875728101765	field	2010
VAS	male	isolated	8.05541832371231	11.383418984646	3.0267131016996	field	2010
VAS	male	isolated	8.48504010892111	11.6537438619527	3.1239440279877	field	2010
VAS	male	isolated	7.51660207939731	11.8031719973912	3.0110244851213	field	2010
VAS	male	isolated	8.44118161219151	11.5469467553116	2.85693668113243	field	2010
VAS	male	isolated	9.12849455770227	11.7586425449539	2.97492193511023	field	2010
VAS	male	isolated	10.0499428480962	11.8980000609346	2.84864174125143	field	2010
VAS	male	isolated	8.96223223309907	12.0076676873571	NA	field	2010
VAS	male	isolated	8.47927772513673	11.790233993013	2.98939453568779	field	2010
VAS	male	isolated	9.92725107670799	12.1182416071805	NA	field	2010
VAS	male	isolated	8.92250386046428	12.0012891315892	2.7074925687802	field	2010
ALA	male	isolated	9	15.4	3.2	field	2008
ALA	male	isolated	8.6	16.2	3.4	field	2008
ALA	male	isolated	8.3	15.1	3	field	2008
ALA	male	isolated	8.8	15.6	3.1	field	2008
ALA	male	isolated	8.2	16.1	3	field	2008
ALA	male	isolated	8.9	15.4	3	field	2008
ALA	male	isolated	7.9	15.4	3	field	2008
ALA	male	isolated	10.9	16.6	3.1	field	2008
ALA	male	isolated	9.4	17.1	3.5	field	2008
ALA	male	isolated	7.8	13.8	2.9	field	2008
ALA	male	isolated	8.6	15.7	2.9	field	2008
ALA	male	isolated	9.7	15.3	2.9	field	2008
KAA	male	continuous	8.5	13.5	2.3	field	2008
KAA	male	continuous	8	15.1	2.6	field	2008
KAA	male	continuous	8.3	14.4	2.5	field	2008
KAA	male	continuous	8.4	14.1	2.6	field	2008
KAA	male	continuous	9.5	14.8	2.8	field	2008
KAA	male	continuous	8.7	14.2	2.7	field	2008
KAA	male	continuous	10.1	15.1	2.9	field	2008
KAA	male	continuous	9.3	14.7	2.5	field	2008
KAA	male	continuous	8.7	15.1	2.8	field	2008
KAA	male	continuous	8.6	13.2	2.8	field	2008
KAA	male	continuous	8.6	15	2.9	field	2008
KAA	male	continuous	8	14.4	2.5	field	2008
KAA	male	continuous	7.9	15	2.6	field	2008
TAL	male	continuous	9	14.5	2.8	field	2008
TAL	male	continuous	8	16	2.9	field	2008
TAL	male	continuous	8.1	14.6	2.6	field	2008
TAL	male	continuous	9	15	2.6	field	2008
TAL	male	continuous	8.1	14.6	2.7	field	2008
TAL	male	continuous	8.1	14.4	2.7	field	2008
TAL	male	continuous	8	15.2	2.8	field	2008
TAL	male	continuous	9.1	14.4	2.9	field	2008
TAL	male	continuous	7.5	15.3	2.7	field	2008
TAL	male	continuous	8.6	14.9	2.7	field	2008
TAL	male	continuous	7.5	14.8	2.6	field	2008
TAL	male	continuous	9	14.8	2.8	field	2008
TAL	male	continuous	7.7	14.2	2.5	field	2008
TAL	male	continuous	8.1	14.7	2.7	field	2008
TAL	male	continuous	8.9	14.6	2.7	field	2008
TAL	male	continuous	7.8	14.3	2.7	field	2008
TAL	male	continuous	8	15.1	2.8	field	2008
TAL	male	continuous	9.4	14	2.5	field	2008
TAL	male	continuous	8.5	14.8	2.6	field	2008
TAL	male	continuous	7.4	14.2	2.6	field	2008
TAL	male	continuous	7.8	14.8	2.7	field	2008
TAL	male	continuous	9.7	15.1	2.7	field	2008
TAL	male	continuous	9	14.4	2.5	field	2008
VAS	male	isolated	8.4	15.4	3	field	2008
VAS	male	isolated	7.3	14.3	2.8	field	2008
VAS	male	isolated	8.1	14.8	2.9	field	2008
VAS	male	isolated	8.8	16.2	3.2	field	2008
VAS	male	isolated	8.7	15.8	3.3	field	2008
VAS	male	isolated	7.5	14.1	2.9	field	2008
VAS	male	isolated	7.2	14.8	3	field	2008
VAS	male	isolated	8.9	15.1	3	field	2008
VAS	male	isolated	8	14.8	2.7	field	2008
VAS	male	isolated	7.3	14.3	2.6	field	2008
VAS	male	isolated	8.3	15.3	3.1	field	2008
VAS	male	isolated	8.6	15.3	3	field	2008
ALA	female	isolated	6.2	16.7	5.9	field	2008
ALA	female	isolated	6.2	17	5.4	field	2008
ALA	female	isolated	6.2	17.6	5.3	field	2008
ALA	female	isolated	6.8	17.3	5	field	2008
ALA	female	isolated	6.1	15.9	5.5	field	2008
ALA	female	isolated	6.5	16.6	5.6	field	2008
ALA	female	isolated	6.8	17	5.6	field	2008
ALA	female	isolated	6.3	16.4	5.8	field	2008
ALA	female	isolated	6.3	16.9	5.9	field	2008
ALA	female	isolated	6.3	16	5.5	field	2008
ALA	female	isolated	6.2	17.6	5.1	field	2008
ALA	female	isolated	7.8	17.9	6.3	field	2008
KAA	female	continuous	6	15.9	4.8	field	2008
KAA	female	continuous	5.9	15.2	5.1	field	2008
KAA	female	continuous	5.3	15.7	4.9	field	2008
KAA	female	continuous	6.8	16.6	5.3	field	2008
KAA	female	continuous	8.3	16.8	5.5	field	2008
KAA	female	continuous	7.2	15.3	5.4	field	2008
KAA	female	continuous	6.9	14.9	4.6	field	2008
KAA	female	continuous	4.9	15.4	4.8	field	2008
KAA	female	continuous	5.8	14.3	5	field	2008
KAA	female	continuous	5.1	15.5	4.7	field	2008
KAA	female	continuous	6.4	16.7	5.1	field	2008
TAL	female	continuous	5.7	15.8	5	field	2008
VAS	female	isolated	5.9	16	5.8	field	2008
VAS	female	isolated	6	17.4	5.8	field	2008
VAS	female	isolated	5.7	16.1	5.9	field	2008
VAS	female	isolated	5.9	16.7	5.6	field	2008
VAS	female	isolated	5.1	16	5.6	field	2008
VAS	female	isolated	5.3	16.4	6.1	field	2008
VAS	female	isolated	6.7	17	5.7	field	2008
VAS	female	isolated	5.7	17.1	6	field	2008
VAS	female	isolated	5.8	16.6	6.1	field	2008
VAS	female	isolated	6.1	16.8	5.8	field	2008
VAS	female	isolated	5.9	16.4	5.6	field	2008
VAS	female	isolated	5.9	14.7	5.6	field	2008
